# Supplementary material for: Optimized Isolation and Characterization of C57BL/6 Mouse Hepatic Stellate Cells
Source: Cells. 2022 Apr 19;11(9):1379. doi: 10.3390/cells11091379 (PMC9102395; doi:10.3390/cells11091379)
Supplement: Supplementary file 1 [file cells-11-01379-s001.zip]

Archive with 5 entries (4 files):
- cells-1584918 SM figures/
- cells-1584918 SM figures/Figure S1.pdf
- cells-1584918 SM figures/Figure S2.pdf
- cells-1584918 SM figures/Figure S3.pdf
- cells-1584918 SM figures/Figure S4.pdf
